# Supplementary material for: Accurate assembly of multiple RNA-seq samples with Aletsch
Source: Bioinformatics. 2024 Jun 28;40(Suppl 1):i307–17. doi: 10.1093/bioinformatics/btae215 (PMC11211816; doi:10.1093/bioinformatics/btae215)
Supplement: btae215_Supplementary_Data [file btae215_supplementary_data.zip]

Archive with 4 entries (3 files):
- btae215_Supplementary_Data/
- btae215_Supplementary_Data/compbio.bib
- btae215_Supplementary_Data/oup-authoring-template.cls
- btae215_Supplementary_Data/Shao.262.sup.1.pdf
