# Supplementary material for: Accurate assembly of multiple RNA-seq samples with Aletsch
Source: Bioinformatics. 2024 Jun 28;40(Suppl 1):i307–17. doi: 10.1093/bioinformatics/btae215 (PMC11211816; doi:10.1093/bioinformatics/btae215)
Supplement: btae215_Supplementary_Data [file btae215_supplementary_data.zip › btae215_Supplementary_Data/compbio.bib]

@STRING{csb10 = "Proc.\ 9th Ann.\ Int'l Comput.\ Systems Bioinf.\ Conf.\ ({CSB'10})"},
@STRING{apbc11 = "Proc.\ 9th Asia Pacific Bioinf.\ Conf.\ ({APBC'11})"},
@STRING{apbc16 = "Proc.\ 14th Asia Pacific Bioinf.\ Conf.\ ({APBC'16})"},
@STRING{cpm14 = "Proc.\ 25th Ann.\ Symp.\ Combin.\ Pattern Matching ({CPM'14})"},
@STRING{recombcg12 = "Proc.\ 10th RECOMB Workshop Comp.\ Genomics ({RECOMB-CG'12})"},
@STRING{recombcg13 = "Proc.\ 11th RECOMB Workshop Comp.\ Genomics ({RECOMB-CG'13})"},
@STRING{recomb14 = "Proc.\ 18th Int'l Conf.\ Comput.\ Mol.\ Biol.\ ({RECOMB'14})"},
@STRING{recomb15 = "Proc.\ 19th Int'l Conf.\ Comput.\ Mol.\ Biol.\ ({RECOMB'15})"},
@STRING{recomb16 = "Proc.\ 20th Int'l Conf.\ Comput.\ Mol.\ Biol.\ ({RECOMB'16})"},
@STRING{recomb22 = "Proceedings of the 26th International Conference on Research in Computational Molecular Biology ({RECOMB'22})"},
@STRING{recomb24 = "Proceedings of the 28th International Conference on Research in Computational Molecular Biology ({RECOMB'24})"},
@STRING{ismb15 = "Proc.\ 23rd Int'l Conf.\ Intelligent Systems Mol.\ Biol.\ ({ISMB'15})"},
@STRING{ismbeccb15 = "Proc.\ 23rd Int'l Conf.\ Intelligent Systems Mol.\ Biol.\ 14th Euro.\ Conf.\ Comput.\ Biol.\ ({ISMB/ECCB'15})"},
@STRING{wabi12 = "Proc.\ 12th Workshop Algs.\ in Bioinf.\ ({WABI'12})"},
@STRING{esa02 = "Proc.\ 10th Eur.\ Symp.\ Algs. ({ESA'02})"}
@STRING{infocom12 = "Proc.\ IEEE INFOCOM 2012"},
@STRING{gc15= "Proc.\ IEEE Globecom Workshops"},
@STRING{jcb  = "J.\ Comput.\ Biol."}
@STRING{springer = "Springer Verlag"}
@STRING{lncs = "Lecture Notes in Comp.\ Sci."}
@STRING{nrg = "Nat.\ Rev.\ Genet."}
@STRING{nb = "Nat.\ Biotechnol."}
@STRING{nm = "Nat.\ Methods"}
@STRING{gb = "Genome Biol."}
@STRING{gr = "Genome Res."}
@STRING{ejor = "Eur.\ J.\ Oper.\ Res."}
@STRING{nar = "Nucleic Acids Res."}
@STRING{ton = "IEEE/ACM T.\ Network."}
@STRING{bb = "Brief.\ Bioinform."}
@STRING{pnas = "Proc.\ Natl.\ Acad.\ Sci.\ USA"}
@STRING{ploscb = "PLoS Comput.\ Biol"}

@article{subseqhash,
    author = {Li, Xiang and Shi, Qian and Chen, Ke and Shao, Mingfu},
    title = "{Seeding with minimized subsequence}",
    journal = {Bioinformatics},
    volume = {39},
    number = {Supplement\_1},
    pages = {i232-i241},
    year = {2023},
    month = {06},
    issn = {1367-4811},
    doi = {10.1093/bioinformatics/btad218},
}

@INPROCEEDINGS{666900,
  author={Broder, A.Z.},
  booktitle={Proceedings. Compression and Complexity of SEQUENCES 1997 (Cat. No.97TB100171)}, 
  title={On the resemblance and containment of documents}, 
  year={1997},
  volume={},
  number={},
  pages={21-29},
  doi={10.1109/SEQUEN.1997.666900}}

@inproceedings{shao10,
	title={Approximating conserved regions of protein structures},
	author={Wei, Y. and Shao, M. and Yang, J. and Wang, C. and Li, S.-C. and Bu, D.},
	booktitle = csb10,
	volume = 9,
	pages = {204--212},
	year={2010},
}

@article{shao11,
	author = {Shao, M. and Wang, S. and Wang, C. and Yuan, X. and Li, S.-C. and Zheng, W.-M. and Bu, D.},
	title = {Incorporating ab initio energy into threading approaches for protein structure prediction},
	journal = {BMC Bioinformatics},
	volume = {12},
	year = {2011},
	number = {Suppl 1},
	pages = {S54},
	publisher = springer,
}

@article{shao12,
	author = {Shao, M. and Lin, Y.},
	title = {Approximating the edit distance for genomes with duplicate genes under {DCJ}, insertion and deletion},
	journal = {BMC Bioinformatics},
	volume = {13},
	year = {2012},
	number = {Suppl 19},
	pages = {S13},
	publisher = springer,
}

@article{shao13,
	title={Sorting genomes with rearrangements and segmental duplications through trajectory graphs},
	author={Shao, M. and Lin, Y. and Moret, B.M.E.},
	journal={BMC Bioinformatics},
	volume={14},
	number={Suppl 15},
	pages={S9},
	year={2013},
}

@inproceedings{shao14a,
	title={An exact algorithm to compute the {DCJ} distance for genomes with duplicate genes},
	author={Shao, M. and Lin, Y. and Moret, B.M.E.},
	booktitle = recomb14,
	series = lncs,
	volume = 8394,
	pages = {280--292},
	year={2014},
}

@inproceedings{shao14b,
	title={On the {DCJ} median problem},
	author={Shao, M. and Moret, B.M.E.},
	booktitle = cpm14,
	series = lncs,
	volume = 8486,
	pages = {273--282},
	year={2014},
}

@inproceedings{shao15a,
	title={A fast and exact algorithm for the exemplar breakpoint distance},
	author={Shao, M. and Moret, B.M.E.},
	booktitle = recomb15,
	series = lncs,
	volume = 9029,
	pages = {309--322},
	year = {2015},
}

@article{shao15b,
	title={An exact algorithm to compute the double-cut-and-join distance for genomes with duplicate genes},
	author={Shao, M. and Lin, Y. and Moret, B.M.E.},
	journal=jcb,
	volume={22},
	number={5},
	pages={425--435},
	year={2015},
}

@conference{shao15c,
	title={Comparing genomes with rearrangements and segmental duplications},
	author={Shao, M. and Moret, B.M.E.},
	booktitle=ismb15,
	series={Bioinformatics},
	volume={31},
	number={12},
	pages={i329--i338},
	year={2015},
}

@article{shao15x,
	title={Comparing genomes with rearrangements and segmental duplications},
	author={Shao, M. and Moret, B.M.E.},
	journal={Bioinformatics},
	volume={31},
	number={12},
	pages={i329--i338},
	year={2015},
}

@conference{shao16a,
	title={A maximum-likelihood approach for building cell-type trees by lifting},
	author={N.U. Nair and L. Hunter and Shao, M. and P. Grnarova and Y. Lin and P. Bucher and B.M.E. Moret},
	booktitle=apbc16,
	series={BMC Genomics},
	volume={17},
	number={Suppl 1},
	pages={14},
	year={2016},

}

@inproceedings{shao16b,
	title={On computing breakpoint distances for genomes with duplicate genes},
	author={Shao, M. and Moret, B.M.E.},
	booktitle = recomb16,
	series = lncs,
	volume = 9649,
	pages = {189--203},
	year = {2016},
}

@article{shao16c,
	title={A fast and exact algorithm for the exemplar breakpoint distance},
	author={Shao, M. and Moret, B.M.E.},
	journal=jcb,
	year={ahead of print, 2016},
}

@article{wang2009rna,
	title={{RNA-Seq}: a revolutionary tool for transcriptomics},
	author={Wang, Z. and Gerstein, M. and Snyder, M.},
	journal=nrg,
	volume={10},
	number={1},
	pages={57--63},
	year={2009},
}

@article{mortazavi2008,
	title={Mapping and quantifying mammalian transcriptomes by {RNA-Seq}},
	author={Mortazavi, A. and Williams, B.A. and McCue, K. and Schaeffer, L. and Wold, B.},
	journal=nm,
	volume={5},
	number={7},
	pages={621--628},
	year={2008},
}

@article{lister2008,
	title={Highly integrated single-base resolution maps of the epigenome in Arabidopsis},
	author={Lister, R. and O'Malley, R.C. and Tonti-Filippini, J. and Gregory, B.D. and Berry, C.C. and Millar, A.H. and Ecker, J.R.},
	journal={Cell},
	volume={133},
	number={3},
	pages={523--536},
	year={2008},
	publisher={Elsevier}
}

@article{cufflinks,
	title={Transcript assembly and quantification by {RNA-Seq} reveals unannotated transcripts and isoform switching during cell differentiation},
	author={Trapnell, C. and Williams, B.A. and Pertea, G. and Mortazavi, A. and Kwan, G. and Van Baren, M.J. and Salzberg, S.L. and Wold, B.J. and Pachter, L.},
	journal=nb,
	volume={28},
	number={5},
	pages={511--515},
	year={2010},
}

@article{scripture,
	title={Ab initio reconstruction of cell type-specific transcriptomes in mouse reveals the conserved multi-exonic structure of {lincRNAs}},
	author={Guttman, M. and Garber, M. and Levin, J.Z. and Donaghey, J. and Robinson, J. and Adiconis, X. and Fan, L. and others},
	journal=nb,
	volume={28},
	number={5},
	pages={503--510},
	year={2010},
}

@article{isolasso,
	title={{IsoLasso}: a {LASSO} regression approach to {RNA-Seq} based transcriptome assembly},
	author={Li, W. and Feng, J. and Jiang, T.},
	journal=jcb,
	volume={18},
	number={11},
	pages={1693--1707},
	year={2011},
}

@inproceedings{cliiq,
	title={Cliiq: Accurate comparative detection and quantification of expressed isoforms in a population},
    author={Lin, Yen-Yi and Dao, Phuong and Hach, Faraz and Bakhshi, Marzieh and Mo, Fan and Lapuk, Anna and Collins, Colin and Sahinalp, S Cenk},
    booktitle={Algorithms in Bioinformatics: 12th International Workshop, WABI 2012, Ljubljana, Slovenia, September 10-12, 2012. Proceedings 12},
    pages={178--189},
    year={2012},
    organization={Springer}
}


@article{stringtie,
	title={{StringTie} enables improved reconstruction of a transcriptome from {RNA-seq} reads},
	author={Pertea, M. and Pertea, G.M. and Antonescu, C.M. and Chang, T.-C. and Mendell, J.T. and Salzberg, S.L.},
	journal=nb,
	volume={33},
	number={3},
	pages={290--295},
	year={2015},
}

@article{transabyss,
	title={De novo assembly and analysis of {RNA-seq} data},
	author={Robertson, G. and Schein, J. and Chiu, R. and Corbett, R. and Field, M. and Jackman, S.D. and Mungall, K. and Lee, S. and Okada, H.M. and Qian, J.Q. and others},
	journal=nm,
	volume={7},
	number={11},
	pages={909--912},
	year={2010},
}

@article{trinity,
	title={Trinity: reconstructing a full-length transcriptome without a genome from {RNA-Seq} data},
	author={Grabherr, M.G. and Haas, B.J. and Yassour, M. and Levin, J.Z. and Thompson, D.A. and others},
	journal=nb,
	volume={29},
	number={7},
	pages={644},
	year={2011},
}

@article{oases,
	title={Oases: robust de novo {RNA-seq} assembly across the dynamic range of expression levels},
	author={Schulz, M.H. and Zerbino, D.R. and Vingron, M. and Birney, E.},
	journal={Bioinformatics},
	volume={28},
	number={8},
	pages={1086--1092},
	year={2012},
}

@article{tophat2,
	title={{TopHat2}: accurate alignment of transcriptomes in the presence of insertions, deletions and gene fusions},
	author={Kim, D. and Pertea, G. and Trapnell, C. and Pimentel, H. and Kelley, R. and Salzberg, S.L.},
	journal=gb,
	volume={14},
	number={4},
	pages={R36},
	year={2013}
}

@article{hayer2015,
	title={Benchmark analysis of algorithms for determining and quantifying full-length {mRNA} splice forms from {RNA-seq} data},
	author={Hayer, K.E. and Pizarro, A. and Lahens, N.F. and Hogenesch, J.B. and Grant, G.R.},
	journal={Bioinformatics},
	volume={31},
	number={24},
	pages={3938--3945},
	year={2015},
}

@article{koiliaris2015,
	title={A faster pseudopolynomial time algorithm for subset sum},
	author={Koiliaris, K. and Xu, C.},
	journal={arXiv preprint arXiv:1507.02318},
	year={2015}
}

@article{vatinlen2008,
	title={Simple bounds and greedy algorithms for decomposing a flow into a minimal set of paths},
	author={Vatinlen, B. and Chauvet, F. and Chr{\'e}tienne, P. and Mahey, P.},
	journal=ejor,
	volume={185},
	number={3},
	pages={1390--1401},
	year={2008},
}

14, 417–419 (2017)

@article{salmon,
	title={Salmon provides fast and bias-aware quantification of transcript expression},
	author={Patro, R. and Duggal, G. and Love, M.I. and Irizarry, R.A. and Kingsford, C.},
	journal=nm,
	year={2017},
    pages = {417--419},
    volume = 14,
	doi={10.1038/nmeth.4197},
}

@article{shannon,
	title={Shannon: an information-optimal de novo {RNA-seq} assembler},
	author={Kannan, S. and Hui, J. and Mazooji, K. and Pachter, L. and Tse, D.},
	journal={bioRxiv},
	pages={039230},
	doi={10.1101/039230},
	year={2016},
}

@article{bridger,
	title={Bridger: a new framework for de novo transcriptome assembly using {RNA-seq} data},
	author={Chang, Z. and Li, G. and Liu, J. and Zhang, Y. and Ashby, C. and Liu, D. and Cramer, C.L. and Huang, X.},
	journal=gb,
	volume={16},
	number={1},
	pages={30},
	year={2015},
}

@article{fluxsimulator,
	title={Modelling and simulating generic {RNA}-Seq experiments with the flux simulator},
	author={Griebel, T. and Zacher, B. and Ribeca, P. and Raineri, E. and Lacroix, V. and Guig{\'o}, R. and Sammeth, M.},
	journal=nar,
	volume={40},
	number={20},
	pages={10073--10083},
	year={2012},
}

@inproceedings{hartman2012,
	title={How to split a flow?},
	author={Hartman, T. and Hassidim, A. and Kaplan, H. and Raz, D. and Segalov, M.},
	booktitle=infocom12,
	pages={828--836},
	year={2012},
}

@article{traph,
	title={A novel min-cost flow method for estimating transcript expression with {RNA-Seq}},
	author={Tomescu, A.I. and Kuosmanen, A. and Rizzi, R. and M{\"a}kinen, V.},
	journal={BMC Bioinformatics},
	volume={14},
	number={5},
	pages={1},
	year={2013},
}


@inproceedings{mumey2015,
	title={Parity balancing path flow decomposition and routing},
	author={Mumey, B. and Shahmohammadi, S. and McManus, K. and Yaw, S.},
	booktitle=gc15,
	pages={1--6},
	year={2015},
}

@article{sailfish,
	title={Sailfish enables alignment-free isoform quantification from {RNA-seq} reads using lightweight algorithms},
	author={Patro, R. and Mount, S.M. and Kingsford, C.},
	journal=nb,
	volume={32},
	number={5},
	pages={462--464},
	year={2014},
}

@misc{hendeldecomposition,
	title={Decomposition of flow into paths to minimize their length},
	author={Hendel, Y. and Kubiak, W.},
	howpublished = "\url{http://sites.google.com/site/yannhendel/Decomposition.pdf}",
}

@inproceedings{baier2002,
	title={On the k-splittable flow problem},
	author={Baier, G. and K{\"o}hler, E. and Skutella, M.},
	booktitle=esa02,
	pages={101--113},
	year={2002},
}

@article{baier2005,
	title={The k-splittable flow problem},
	author={Baier, Georg and K{\"o}hler, E. and Skutella, M.},
	journal={Algorithmica},
	volume={42},
	number={3},
	pages={231--248},
	year={2005},
}

@article{nakibly2015,
	title={Optimizing data plane resources for multipath flows},
	author={Nakibly, G. and Cohen, R. and Katzir, L.},
	journal=ton,
	volume={23},
	number={1},
	pages={138--147},
	year={2015},
}

@article{qin2010,
	title={A human gut microbial gene catalogue established by metagenomic sequencing},
	author={Qin, J. and Li, R. and Raes, J. and Arumugam, M. and others},
	journal={Nature},
	volume={464},
	number={7285},
	pages={59--65},
	year={2010},
}

@article{pop2009,
	title={Genome assembly reborn: recent computational challenges},
	author={Pop, M.},
	journal=bb,
	volume={10},
	number={4},
	pages={354--366},
	year={2009},
}

@article{soapdenovotrans,
	title={{SOAPdenovo-Trans}: de novo transcriptome assembly with short {RNA-Seq} reads},
	author={Xie, Y. and Wu, G. and Tang, J. and Luo, R. and Patterson, J. and Liu, S. and others},
	journal={Bioinformatics},
	volume={30},
	number={12},
	pages={1660--1666},
	year={2014},
}

@article{velvet,
	title={{Velvet}: algorithms for de novo short read assembly using de {Bruijn} graphs},
	author={Zerbino, D.R. and Birney, E.},
	journal=gr,
	volume={18},
	number={5},
	pages={821--829},
	year={2008},
}

@article{ireckon,
	title={{iReckon}: {Simultaneous} isoform discovery and abundance estimation from {RNA-seq} data},
	author={Mezlini, A.M. and Smith, E.J.M. and Fiume, M. and Buske, O. and Savich, G.L. and others},
	journal=gr,
	volume={23},
	number={3},
	pages={519--529},
	year={2013},
}

@article{slide,
	title={Sparse linear modeling of next-generation {mRNA} sequencing {(RNA-Seq)} data for isoform discovery and abundance estimation},
	author={Li, J.J. and Jiang, C.-R. and Brown, J.B. and Huang, H. and Bickel, P.J.},
	journal=pnas,
	volume={108},
	number={50},
	pages={19867--19872},
	year={2011},
}

@article{mitie,
	title={{MITIE}: {Simultaneous} {RNA-Seq-based} transcript identification and quantification in multiple samples},
	author={Behr, J. and Kahles, A. and Zhong, Y. and Sreedharan, V.T. and Drewe, P. and R{\"a}tsch, G.},
	journal={Bioinformatics},
	volume={29},
	number={20},
	pages={2529--2538},
	year={2013},
}

@article{rnnotator,
	title={{Rnnotator}: an automated de novo transcriptome assembly pipeline from stranded {RNA-Seq} reads},
	author={Martin, J. and Bruno, V.M. and Fang, Z. and Meng, X. and Blow, M. and Zhang, T. and Sherlock, G. and Snyder, M. and Wang, Z.},
	journal={BMC Genomics},
	volume={11},
	number={1},
	pages={1},
	year={2010},
}

@article{cem,
	title={Transcriptome assembly and isoform expression level estimation from biased {RNA-Seq} reads},
	author={Li, W. and Jiang, T.},
	journal={Bioinformatics},
	volume={28},
	number={22},
	pages={2914--2921},
	year={2012},
}

@article{steijger2013assessment,
	title={Assessment of transcript reconstruction methods for {RNA-seq}},
	author={Steijger, T. and Abril, J.F. and Engstr{\"o}m, P.G. and Kokocinski, F. and Hubbard, T.J. and others},
	journal=nm,
	volume={10},
	number={12},
	pages={1177--1184},
	year={2013},
}

@article{star,
	title={{STAR:} ultrafast universal {RNA-seq} aligner},
	author={Dobin, A. and Davis, C.A. and Schlesinger, F. and Drenkow, J. and Zaleski, C. and Jha, S. and Batut, P. and Chaisson, M. and Gingeras, T.R.},
	journal={Bioinformatics},
	volume={29},
	number={1},
	pages={15--21},
	year={2013},
}

@article{hisat,
	title={{HISAT:} a fast spliced aligner with low memory requirements},
	author={Kim, D. and Langmead, B. and Salzberg, S.L.},
	journal=nm,
	volume={12},
	number={4},
	pages={357--360},
	year={2015},
}


@article{delly,
	title={{DELLY}: structural variant discovery by integrated paired-end and split-read analysis},
	author={Rausch, Tobias and Zichner, Thomas and Schlattl, Andreas and St{\"u}tz, Adrian M and Benes, Vladimir and Korbel, Jan O},
	journal={Bioinformatics},
	volume={28},
	number={18},
	pages={i333--i339},
	year={2012},
	publisher={Oxford Univ Press}
}

@article{shao2016flow,
	title={Efficient heuristic for decomposing a flow with minimum number of paths},
	author={Shao, M. and Kingsford, C.},
	journal={bioRxiv},
	pages={087759},
	doi={10.1101/087759},
	year={2016},
}

@article{encode,
	title={An integrated encyclopedia of {DNA} elements in the human genome},
	author={ENCODE Project Consortium and others},
	journal={Nature},
	volume={489},
	number={7414},
	pages={57--74},
	year={2012},
}

@article{transcomb,
	title={{TransComb}: genome-guided transcriptome assembly via combing junctions in splicing graphs},
	author={Liu, J. and Yu, T. and Jiang, T. and Li, G.},
	journal=gb,
	volume={17},
	number={1},
	pages={213},
	year={2016},
}

@article{barbosa2012evolutionary,
	title={The evolutionary landscape of alternative splicing in vertebrate species},
	author={Barbosa-Morais, N.L. and Irimia, M. and Pan, Q. and Xiong, H.Y. and Gueroussov, S. and Lee, L.J.  and others},
	journal={Science},
	volume={338},
	number={6114},
	pages={1587--1593},
	year={2012},
}

@article{pickrell2010understanding,
	title={Understanding mechanisms underlying human gene expression variation with {RNA} sequencing},
	author={Pickrell, J.K. and Marioni, J.C. and Pai, A.A. and Degner, J.F. and Engelhardt, B.E. and Nkadori, E. and Veyrieras, J.-B. and Stephens, M. and Gilad, Y. and Pritchard, J.K.},
	journal={Nature},
	volume={464},
	number={7289},
	pages={768--772},
	year={2010},
}


@article{bayesembler,
	title={Bayesian transcriptome assembly},
	author={Maretty, L. and Sibbesen, J.A. and Krogh, A.},
	journal=gb,
	volume={15},
	number={10},
	pages={1},
	year={2014},
}

@article{splicemap,
	title={Detection of splice junctions from paired-end {RNA-seq} data by {SpliceMap}},
	author={Au, K.F. and Jiang, H. and Lin, L. and Xing, Y. and Wong, W.H.},
	journal=nar,
	volume={38},
	number={14},
	pages={4570--4578},
	year={2010},
}

@article{binpacker,
	title={{BinPacker}: Packing-based de novo transcriptome assembly from {RNA-seq} data},
	author={Liu, J. and Li, G. and Chang, Z. and Yu, T. and Liu, B. and McMullen, R. and Chen, P. and Huang, X.},
	journal=ploscb,
	volume={12},
	number={2},
	pages={e1004772},
	year={2016},
}

@article{idbatran,
	title={{IDBA-tran}: a more robust de novo de {Bruijn} graph assembler for transcriptomes with uneven expression levels},
	author={Peng, Y. and Leung, H.C.M. and Yiu, S.-M. and Lv, M.-J. and Zhu, X.-G. and Chin, F.Y.L.},
	journal={Bioinformatics},
	volume={29},
	number={13},
	pages={i326--i334},
	year={2013},
}

@article{cidane,
	title={{CIDANE}: comprehensive isoform discovery and abundance estimation},
	author={Canzar, S. and Andreotti, S. and Weese, D. and Reinert, K. and Klau, G.W.},
	journal=gb,
	volume={17},
	number={1},
	pages={16},
	year={2016},
}

@article{class,
	title={{CLASS}: constrained transcript assembly of {RNA-seq} reads},
	author={Song, L. and Florea, L.},
	journal={BMC Bioinformatics},
	volume={14},
	number={5},
	pages={S14},
	year={2013},
}

@article{sequin,
	title={Spliced synthetic genes as internal controls in {RNA} sequencing experiments},
	author={Hardwick, S.A. and Chen, W.Y. and Wong, T. and Deveson, I.W. and Blackburn, J. and Andersen, S.B. and Nielsen, L.K. and Mattick, J.S. and Mercer, T.R.},
	journal=nm,
	volume=13,
	pages={792--798},
	year={2016},
}

@article{kallisto,
	title={Near-optimal probabilistic {RNA-seq} quantification},
	author={Bray, N.L. and Pimentel, H. and Melsted, P. and Pachter, L.},
	journal=nb,
	volume={34},
	number={5},
	pages={525--527},
	year={2016},
}

@article{pasa,
	title={Improving the arabidopsis genome annotation using maximal transcript alignment assemblies},
	author={Haas, B.J. and Delcher, A.L. and Mount, S.M. and Wortman, J.R. and others},
	journal=nar,
	volume={31},
	number={19},
	pages={5654--5666},
	year={2003},
}

@article{gsnap,
	title={Fast and {SNP}-tolerant detection of complex variants and splicing in short reads},
	author={Wu, T.D. and Nacu, S.},
	journal={Bioinformatics},
	volume={26},
	number={7},
	pages={873--881},
	year={2010},
}

@conference{deepboundismb,
	title={DeepBound: Accurate identification of transcript boundaries via deep convolutional neural fields},
	author={Shao, M. and Ma, J. and Wang, S.},
	booktitle=ismb17,
	series={Bioinformatics},
	volume={33},
	number={14},
	pages={i267--i273},
	year={2017},
}

@article{deepbound,
	title={{DeepBound}: Accurate identification of transcript boundaries via deep convolutional neural fields},
	author={Shao, M. and Ma, J. and Wang, S.},
	journal={Bioinformatics},
	volume={33},
	number={14},
	pages={i267--i273},
	year={2017 ({\it ISMB'17})},
}

@article{shao17jcb,
	title={On computing breakpoint distances for genomes with duplicate genes},
	author={Shao, M. and Moret, B.M.E.},
	journal=jcb,
	volume={26},
	number={6},
	pages={571--580},
	year={2017 ({\it journal version of RECOMB'16 proceedings})},
}

@article{scallop,
	title={Accurate assembly of transcripts through phase-preserving graph decomposition},
	author={Shao, M. and Kingsford, C.},
	journal={Nature Biotechnology},
	volume={35},
	number={12},
	pages={1167--1169},
	year={2017},
}

@article{catfish,
	title={Efficient heuristic for decomposing a flow with minimum number of paths},
	author={Shao, M. and Kingsford, C.},
	journal={IEEE/ACM Transactions on Computational Biology and Bioinformatics},
	year={2017},
	doi={10.1109/TCBB.2017.2779509}
}

@article{squid,
	title={{SQUID}: transcriptomic structural variation detection from {RNA}-seq},
	author={Ma, C. and Shao, M. and Kingsford, C.},
	journal=gb,
	volume={19},
	number={1},
	pages={52},
	year={2018},
}

@article {scalloplr,
	author = {Tung, L.H. and Shao, M. and Kingsford, C.},
	title = {Quantifying the benefit offered by transcript assembly on single-molecule long reads},
	journal={Genome Biology},
	volume={20},
	number={1},
	pages={1-18},
	year={2019},
}

@article{leafcutter,
  title={Annotation-free quantification of {RNA} splicing using LeafCutter},
  author={Li, Yang I and Knowles, David A and Humphrey, Jack and Barbeira, Alvaro N and Dickinson, Scott P and Im, Hae Kyung and Pritchard, Jonathan K},
  journal={Nature Genetics},
  volume={50},
  number={1},
  pages={151--158},
  year={2018},
}

@article{darts,
  title={Deep-learning augmented {RNA-seq} analysis of transcript splicing},
  author={Zhang, Zijun and Pan, Zhicheng and Ying, Yi and Xie, Zhijie and Adhikari, Samir and Phillips, John and Carstens, Russ P and Black, Douglas L and Wu, Yingnian and Xing, Yi},
  journal={Nature Methods},
  volume={16},
  number={4},
  pages={307--310},
  year={2019},
}

@article{rsem,
  title={{RSEM}: accurate transcript quantification from {RNA-Seq} data with or without a reference genome},
  author={Li, Bo and Dewey, Colin N},
  journal={BMC Bioinformatics},
  volume={12},
  number={1},
  pages={323},
  year={2011},
}

@article{per,
  title={A probabilistic framework for aligning paired-end {RNA-seq} data},
  author={Hu, Yin and Wang, Kai and He, Xiaping and Chiang, Derek Y and Prins, Jan F and Liu, Jinze},
  journal={Bioinformatics},
  volume={26},
  number={16},
  pages={1950--1957},
  year={2010},
}

@article{fuseq,
  title={A fast detection of fusion genes from paired-end {RNA-seq} data},
  author={Vu, Trung Nghia and Deng, Wenjiang and Trac, Quang Thinh and Calza, Stefano and Hwang, Woochang and Pawitan, Yudi},
  journal={BMC Genomics},
  volume={19},
  number={1},
  pages={1--13},
  year={2018},
  publisher={BioMed Central}
}

@article{starfusion,
  title={Accuracy assessment of fusion transcript detection via read-mapping and de novo fusion transcript assembly-based methods},
  author={Haas, Brian J and Dobin, Alexander and Li, Bo and Stransky, Nicolas and Pochet, Nathalie and Regev, Aviv},
  journal={Genome Biology},
  volume={20},
  number={1},
  pages={213},
  year={2019},
  publisher={Springer}
}

@article{bifrost,
  title={Bifrost: highly parallel construction and indexing of colored and compacted de Bruijn graphs},
  author={Holley, Guillaume and Melsted, P{\'a}ll},
  journal={Genome Biology},
  volume={21},
  number={1},
  pages={1--20},
  year={2020},
}

@article{translig,
  title={{TransLiG}: a de novo transcriptome assembler that uses line graph iteration},
  author={Liu, Juntao and Yu, Ting and Mu, Zengchao and Li, Guojun},
  journal={Genome Biology},
  volume={20},
  number={1},
  pages={1--9},
  year={2019},
}

@article{kent2002blat,
  title={BLAT—the BLAST-like alignment tool},
  author={Kent, W James},
  journal={Genome research},
  volume={12},
  number={4},
  pages={656--664},
  year={2002},
  publisher={Cold Spring Harbor Lab}
}

@article{wang2010mapsplice,
  title={MapSplice: accurate mapping of RNA-seq reads for splice junction discovery},
  author={Wang, Kai and Singh, Darshan and Zeng, Zheng and Coleman, Stephen J and Huang, Yan and Savich, Gleb L and He, Xiaping and Mieczkowski, Piotr and Grimm, Sara A and Perou, Charles M and others},
  journal={Nucleic acids research},
  volume={38},
  number={18},
  pages={e178--e178},
  year={2010},
  publisher={Oxford University Press}
}

@article{gff,
  title={GFF utilities: GffRead and GffCompare},
  author={Pertea, Geo and Pertea, Mihaela},
  journal={F1000Research},
  volume={9},
  year={2020},
  publisher={Faculty of 1000 Ltd}
}

@article{bcalm2,
  title={Compacting de Bruijn graphs from sequencing data quickly and in low memory},
  author={Chikhi, Rayan and Limasset, Antoine and Medvedev, Paul},
  journal={Bioinformatics},
  volume={32},
  number={12},
  pages={i201--i208},
  year={2016},
}

@article{class2,
  title={{CLASS2}: accurate and efficient splice variant annotation from {RNA-seq reads}},
  author={Li Song and Sarven Sabunciyan and Liliana Florea},
  journal={Nucleic Acids Res},
  volume={44},
  number={10},
  pages={e98},
  year={2016},
}

@article{falcon,
  title={Phased Diploid Genome Assembly with Single Molecule Real-Time Sequencing},
  author={Chin CS and Peluso P and Sedlazeck FJ and et al},
  journal={Nature Methods},
  volume={13},
  number={12},
  pages={1050-1054},
  year={2016},
}

@article{miniasm,
  title={Minimap and miniasm: fast mapping and de novo assembly for noisy long sequences},
  author={Heng Li},
  journal={Bioinformatics},
  volume={32},
  number={14},
  pages={2103–2110},
  year={2016},
}

@article{flye,
  title={Assembly of Long Error-Prone Reads Using Repeat Graphs},
  author={Mikhail Kolmogorov and Jeffrey Yuan and Yu Lin and Pavel Pevzner},
  journal={Nature Biotechnology},
  volume={37},
  pages={540–546},
  year={2019},
}

@article{shasta,
  title={Nanopore sequencing and the Shasta toolkit enable efficient de novo assembly of eleven human genomes},
  author={Kishwar Shafin and Trevor Pesout and et al},
  journal={Nature Biotechnology},
  volume={38},
  pages={1044–1053},
  year={2020},
}

@article{scrnass,
  title={{scRNAss}: a single-cell {RNA-seq} assembler via imputing dropouts and combing junctions},
  author={Juntao Liu and Xiangyu Liu and Xianwen Ren and Guojun Li},
  journal={Bioinformatics},
  volume={35},
  number={21},
  pages={4264-4271},
  year={2019},
}

@article{rnabloom,
  title={{RNA-Bloom} enables reference-free and reference-guided sequence assembly for single-cell transcriptomes},
  author={Ka Ming Nip and Readman Chiu and Chen Yang and Justin Chu and Hamid Mohamadi and René L. Warren and Inanc Birol},
  journal={Genome Research},
  volume={30},
  pages={1191-1200},
  year={2020},
}

@article{stringtie2,
  title={Transcriptome assembly from long-read {RNA-seq} alignments with {StringTie2}},
  author={Sam Kovaka and Aleksey V. Zimin and Geo M. Pertea and Roham Razaghi and Steven L. Salzberg and Mihaela Pertea},
  journal={Genome Biology},
  volume={20},
  pages={278},
  year={2019},
}

@article{Amarasinghe,
  title={Opportunities and challenges in long-read sequencing data analysis},
  author={Shanika L Amarasinghe and Shian Su and Xueyi Dong and Luke Zappia and Matthew E. Ritchie and Quentin Gouil},
  journal={Genome Biology},
  volume={21},
  pages={30},
  year={2020},
}

@article{CHESS,
  title={{CHESS}: a new human gene catalog curated from thousands of large-scale {RNA} sequencing experiments reveals extensive transcriptional noise},
  author={Mihaela Pertea and Alaina Shumate and Geo Pertea and Ales Varabyou and Florian P. Breitwieser and Yu-Chi Chang and Anil K. Madugundu and Akhilesh Pandey and Steven L. Salzberg},
  journal={Genome Biology},
  volume={19},
  pages={208},
  year={2018},
}

@article{refshannon,
  title={{RefShannon}: A genome-guided transcriptome assembler using sparse flow decomposition},
  author={Shunfu Mao and Lior Pachter and David Tse and Sreeram Kannan},
  journal={PLoS One},
  volume={15},
  pages={6},
  year={2020},
}

@article{smartseq3,
  title={Single-cell {RNA} counting at allele and isoform resolution using {Smart-seq3}},
  author={Michael Hagemann-Jensen and Christoph Ziegenhain and Ping Chen and Daniel Ramsköld and Gert-Jan Hendriks and Anton J. M. Larsson and Omid R. Faridani and Rickard Sandberg},
  journal={Nature Biotechnology},
  volume={38},
  pages={708-714},
  year={2020},
}

@article{smartseq2,
  title={Full-length RNA-seq from single cells using {Smart-seq2}},
  author={Simone Picelli and Omid R Faridani and Åsa K Björklund and Gösta Winberg and Sven Sagasser and Rickard Sandberg},
  journal={Nature Protocols},
  volume={9},
  pages={171-181},
  year={2014},
}

@article{adam1,
  title={Next-generation transcriptome assembly: strategies and performance analysis},
  author={Adam Voshall and Etsuko N. Moriyama},
  journal={Bioinformatics in the Era of Post Genomics and Big Data},
  volume={},
  pages={15-36},
  year={2018},
}

@article{lu1,
  title={A comprehensive investigation of metagenome assembly by linked-read sequencing},
  author={Lu Zhang and Xiaodong Fang and Herui Liao and Zhenmiao Zhang and Xin Zhou and Lijuan Han and Yang Chen and Qinwei Qiu and Shuai Cheng Li},
  journal={Microbiome},
  volume={8},
  pages={156},
  year={2020},
}

@article{athena,
  title={High-quality genome sequences of uncultured microbes by assembly of read clouds},
  author={Alex Bishara and Eli L Moss and Mikhail Kolmogorov and Alma E Parada and Ziming Weng and Arend Sidow and Anne E Dekas and Serafim Batzoglou and Ami S Bhatt},
  journal={Nature Biotechnology},
  volume={36},
  pages={1067–1075},
  year={2018},
}

@inproceedings{coral,
	title={Coral accurately bridges paired-end RNA-seq reads alignment},
	author={Shi Qian. and {Shao Mingfu}},
	booktitle={bioRxiv},
	note={doi:https://doi.org/10.1101/2020.03.03.975821, 2020},
}

@inproceedings{bridging,
	title={On bridging paired-end {RNA-seq} data},
	author={Li Xiang and Shi Qian and {Shao Mingfu}},
	booktitle={bioRxiv},
	note={doi:https://doi.org/10.1101/2021.02.26.433113, 2021},
}

@article{links,
  title={LINKS: {Scalable}, alignment-free scaffolding of draft genomes with long reads},
  author={Warren, Ren{\'e} L and Yang, Chen and Vandervalk, Benjamin P and Behsaz, Bahar and Lagman, Albert and Jones, Steven JM and Birol, Inan{\c{c}}},
  journal={GigaScience},
  volume={4},
  number={1},
  pages={s13742--015},
  year={2015},
}

@article{arbitr,
    author = {Hiltunen, Markus and Ryberg, Martin and Johannesson, Hanna},
    title = "{ARBitR: an overlap-aware genome assembly scaffolder for linked reads}",
    journal = {Bioinformatics},
    year = {2020},
    doi = {10.1093/bioinformatics/btaa975},
    note = {btaa975},
}

@article{bridging,
  title={On bridging paired-end RNA-seq data},
  author={Li, Xiang and Shi, Qian and Shao, Mingfu},
  journal={bioRxiv},
  pages={2021.02.26.433113},
  year={2021},
}

@article{eisenstein2015,
  title={Startups use short-read data to expand long-read sequencing market},
  author={Eisenstein, Michael},
  journal={Nature Biotechnology},
  volume={33},
  number={5},
  pages={433--436},
  year={2015},
}

@article{wang2019efficient,
  title={Efficient and unique cobarcoding of second-generation sequencing reads from long {DNA} molecules enabling cost-effective and accurate sequencing, haplotyping, and de novo assembly},
  author={Wang, Ou and Chin, Robert and Cheng, Xiaofang and Wu, Michelle Ka Yan and Mao, Qing and Tang, Jingbo and Sun, Yuhui and Anderson, Ellis and Lam, Han K and Chen, Dan and others},
  journal={Genome Research},
  volume={29},
  number={5},
  pages={798--808},
  year={2019},
  publisher={Cold Spring Harbor Lab}
}

@inproceedings{embed1,
  title={Streaming algorithms for embedding and computing edit distance in the low distance regime},
  author={Chakraborty, Diptarka and Goldenberg, Elazar and Kouck{\`y}, Michal},
  booktitle={Proceedings of the 48th ACM Symposium on Theory of Computing (STOC'16)},
  pages={712--725},
  year={2016}
}

@article{embed2,
  title={Low distortion embeddings for edit distance},
  author={Ostrovsky, Rafail and Rabani, Yuval},
  journal={Journal of the ACM (JACM)},
  volume={54},
  number={5},
  pages={23--es},
  year={2007},
  publisher={ACM New York, NY, USA}
}

@inproceedings{embed4,
  title={Convolutional embedding for edit distance},
  author={Dai, Xinyan and Yan, Xiao and Zhou, Kaiwen and Wang, Yuxuan and Yang, Han and Cheng, James},
  booktitle={Proceedings of the 43rd International ACM SIGIR Conference on Research and Development in Information Retrieval (SIGIR'20)},
  pages={599--608},
  year={2020}
}

@inproceedings{embed3,
  title={Minjoin: Efficient edit similarity joins via local hash minima},
  author={Zhang, Haoyu and Zhang, Qin},
  booktitle={Proceedings of the 25th ACM SIGKDD International Conference on Knowledge Discovery \& Data Mining (KDD'19)},
  pages={1093--1103},
  year={2019}
}

@article{tensorsketch,
  title={Fast Alignment-Free Similarity Estimation By Tensor Sketching},
  author={Joudaki, Amir and Ratsch, Gunnar and Kahles, Andr{\'e}},
  journal={bioRxiv},
  year={2020},
  publisher={Cold Spring Harbor Laboratory}
}

@inproceedings{flash,
  title={{FLASH}: A fast look-up algorithm for string homology},
  author={Califano, Andrea and Rigoutsos, Isidore},
  booktitle={Proceedings of IEEE Conference on Computer Vision and Pattern Recognition (CVPR'93)},
  pages={353--359},
  year={1993},
  organization={IEEE}
}

@article{patternhunter,
  title={PatternHunter: faster and more sensitive homology search},
  author={Ma, Bin and Tromp, John and Li, Ming},
  journal={Bioinformatics},
  volume={18},
  number={3},
  pages={440--445},
  year={2002},
}

@article{smoothq,
  title={Overlap detection on long, error-prone sequencing reads via smooth q-gram},
  author={Song, Yan and Tang, Haixu and Zhang, Haoyu and Zhang, Qin},
  journal={Bioinformatics},
  volume={36},
  number={19},
  pages={4838--4845},
  year={2020},
  publisher={Oxford University Press}
}

@article{chaining2,
  title={Chaining algorithms for multiple genome comparison},
  author={Abouelhoda, Mohamed Ibrahim and Ohlebusch, Enno},
  journal={Journal of Discrete Algorithms},
  volume={3},
  number={2-4},
  pages={321--341},
  year={2005},
  publisher={Elsevier}
}

@inproceedings{chaining1,
  title={Chaining multiple-alignment fragments in sub-quadratic time},
  author={Myers, Gene and Miller, Webb},
  booktitle={Proceedings of the 6th ACM-SIAM Symposium on Discrete Algorithms (SODA'95)},
  volume={95},
  pages={38--47},
  year={1995}
}

@article{strobemer,
  title={Effective sequence similarity detection with strobemers},
  author={Sahlin, Kristoffer},
  journal={Genome Research},
  volume={31},
  number={11},
  pages={2080--2094},
  year={2021},
  publisher={Cold Spring Harbor Lab}
}

@article{KEICH2004253,
title = {On spaced seeds for similarity search},
journal = {Discrete Applied Mathematics},
volume = {138},
number = {3},
pages = {253-263},
year = {2004},
issn = {0166-218X},
doi = {https://doi.org/10.1016/S0166-218X(03)00382-2},
url = {https://www.sciencedirect.com/science/article/pii/S0166218X03003822},
author = {Uri Keich and Ming Li and Bin Ma and John Tromp},
}

@article{omh,
  title={Locality-sensitive hashing for the edit distance},
  author={Mar{\c{c}}ais, Guillaume and DeBlasio, Dan and Pandey, Prashant and Kingsford, Carl},
  journal={Bioinformatics},
  volume={35},
  number={14},
  pages={i127--i135},
  year={2019},
  publisher={Oxford University Press}
}

@article{bloom1970space,
  title={Space/time trade-offs in hash coding with allowable errors},
  author={Bloom, Burton H},
  journal={Communications of the ACM},
  volume={13},
  number={7},
  pages={422--426},
  year={1970},
  publisher={ACM New York, NY, USA}
}

@article{stranneheim2010classification,
  title={Classification of DNA sequences using Bloom filters},
  author={Stranneheim, Henrik and K{\"a}ller, Max and Allander, Tobias and Andersson, Bj{\"o}rn and Arvestad, Lars and Lundeberg, Joakim},
  journal={Bioinformatics},
  volume={26},
  number={13},
  pages={1595--1600},
  year={2010},
  publisher={Oxford University Press}
}

@article{chikhi2014informed,
  title={Informed and automated $k$-mer size selection for genome assembly},
  author={Chikhi, Rayan and Medvedev, Paul},
  journal={Bioinformatics},
  volume={30},
  number={1},
  pages={31--37},
  year={2014},
  publisher={Oxford University Press}
}

@article{mak2006indel,
    author = {Mak, Denise and Gelfand, Yevgeniy and Benson, Gary},
    title = "{Indel seeds for homology search}",
    journal = {Bioinformatics},
    volume = {22},
    number = {14},
    pages = {e341-e349},
    year = {2006},
    month = {07},
    issn = {1367-4803},
}

@article{li2004patternhunterII,
  title={{PatternHunter II}: Highly sensitive and fast homology search},
  author={Li, Ming and Ma, Bin and Kisman, Derek and Tromp, John},
  journal={Journal of Bioinformatics and Computational Biology},
  volume={2},
  number={03},
  pages={417--439},
  year={2004},
  publisher={World Scientific}
}

@article{sun2005designing,
  title={Designing multiple simultaneous seeds for {DNA} similarity search},
  author={Sun, Yanni and Buhler, Jeremy},
  journal={Journal of Computational Biology},
  volume={12},
  number={6},
  pages={847--861},
  year={2005},
  publisher={Mary Ann Liebert, Inc. 2 Madison Avenue Larchmont, NY 10538 USA}
}

@article{kucherov2005multiseed,
  title={Multiseed lossless filtration},
  author={Kucherov, Gregory and No{\'e}, Laurent and Roytberg, Mikhail},
  journal={IEEE/ACM Transactions on Computational Biology and Bioinformatics},
  volume={2},
  number={1},
  pages={51--61},
  year={2005},
  publisher={IEEE}
}

@article{farach2007optimal,
  title={Optimal spaced seeds for faster approximate string matching},
  author={Farach-Colton, Martin and Landau, Gad M and Sahinalp, Cenk S and Tsur, Dekel},
  journal={Journal of Computer and System Sciences},
  volume={73},
  number={7},
  pages={1035--1044},
  year={2007},
  publisher={Elsevier}
}

@article{chin2019human,
  title={Human genome assembly in 100 minutes},
  author={Chin, Chen-Shan and Khalak, Asif},
  journal={bioRxiv},
  pages={705616},
  year={2019},
  publisher={Cold Spring Harbor Laboratory}
}

@article{du2019improving,
  title={Improving the sensitivity of long read overlap detection using grouped short $k$-mer matches},
  author={Du, Nan and Chen, Jiao and Sun, Yanni},
  journal={BMC Genomics},
  volume={20},
  number={2},
  pages={49--62},
  year={2019},
  publisher={BioMed Central}
}

@article{blanca2022statistics,
  title={The statistics of $k$-mers from a sequence undergoing a simple mutation process without spurious matches},
  author={Blanca, Antonio and Harris, Robert S and Koslicki, David and Medvedev, Paul},
  journal={Journal of Computational Biology},
  volume={29},
  number={2},
  pages={155--168},
  year={2022},
  publisher={Mary Ann Liebert, Inc., publishers 140 Huguenot Street, 3rd Floor New~…}
}

@article{altschul1990basic,
  title={Basic local alignment search tool},
  author={Altschul, Stephen F and Gish, Warren and Miller, Webb and Myers, Eugene W and Lipman, David J},
  journal={Journal of Molecular Biology},
  volume={215},
  number={3},
  pages={403--410},
  year={1990},
  publisher={Elsevier}
}

@article{altschul1997gapped,
  title={Gapped {BLAST and PSI-BLAST}: a new generation of protein database search programs},
  author={Altschul, Stephen F and Madden, Thomas L and Sch{\"a}ffer, Alejandro A and Zhang, Jinghui and Zhang, Zheng and Miller, Webb and Lipman, David J},
  journal={Nucleic Acids Research},
  volume={25},
  number={17},
  pages={3389--3402},
  year={1997},
  publisher={Oxford University Press}
}

@article{rhoads2015pacbio,
  title={{PacBio} sequencing and its applications},
  author={Rhoads, Anthony and Au, Kin Fai},
  journal={Genomics, Proteomics \& Bioinformatics},
  volume={13},
  number={5},
  pages={278--289},
  year={2015},
  publisher={Elsevier}
}

@article{jain2018nanopore,
  title={Nanopore sequencing and assembly of a human genome with ultra-long reads},
  author={Jain, Miten and Koren, Sergey and Miga, Karen H and Quick, Josh and Rand, Arthur C and Sasani, Thomas A and Tyson, John R and Beggs, Andrew D and Dilthey, Alexander T and Fiddes, Ian T and others},
  journal={Nature Biotechnology},
  volume={36},
  number={4},
  pages={338--345},
  year={2018},
  publisher={Nature Publishing Group}
}


@inproceedings{schleimer2003winnowing,
  title={Winnowing: local algorithms for document fingerprinting},
  author={Schleimer, Saul and Wilkerson, Daniel S and Aiken, Alex},
  booktitle={Proceedings of the 2003 ACM SIGMOD International Conference on Management of Data (SIGMOD/PODS'03)},
  pages={76--85},
  year={2003}
}

@article{roberts2004preprocessor,
  title={A preprocessor for shotgun assembly of large genomes},
  author={Roberts, Michael and Hunt, Brian R and Yorke, James A and Bolanos, Randall A and Delcher, Arthur L},
  journal={Journal of Computational Biology},
  volume={11},
  number={4},
  pages={734--752},
  year={2004},
  publisher={Mary Ann Liebert, Inc. 2 Madison Avenue Larchmont, NY 10538 USA}
}

@article{roberts2004reducing,
  title={Reducing storage requirements for biological sequence comparison},
  author={Roberts, Michael and Hayes, Wayne and Hunt, Brian R and Mount, Stephen M and Yorke, James A},
  journal={Bioinformatics},
  volume={20},
  number={18},
  pages={3363--3369},
  year={2004},
  publisher={Oxford University Press}
}

@article{marccais2018asymptotically,
  title={Asymptotically optimal minimizers schemes},
  author={Mar{\c{c}}ais, Guillaume and DeBlasio, Dan and Kingsford, Carl},
  journal={Bioinformatics},
  volume={34},
  number={13},
  pages={i13--i22},
  year={2018},
  publisher={Oxford University Press}
}

@article{edgar2021syncmers,
  title={Syncmers are more sensitive than minimizers for selecting conserved k-mers in biological sequences},
  author={Edgar, Robert},
  journal={PeerJ},
  volume={9},
  pages={e10805},
  year={2021},
  publisher={PeerJ Inc.}
}

@inproceedings{jain2022co,
  title={Co-linear chaining with overlaps and gap costs},
  author={Jain, Chirag and Gibney, Daniel and Thankachan, Sharma V},
  booktitle=recomb22,
  pages={246--262},
  year={2022},
  organization={Springer}
}
  
@article{berlin2015assembling,
  title={Assembling large genomes with single-molecule sequencing and locality-sensitive hashing},
  author={Berlin, Konstantin and Koren, Sergey and Chin, Chen-Shan and Drake, James P and Landolin, Jane M and Phillippy, Adam M},
  journal={Nature Biotechnology},
  volume={33},
  number={6},
  pages={623--630},
  year={2015},
  publisher={Nature Publishing Group}
}

@article{li2018minimap2,
  title={Minimap2: pairwise alignment for nucleotide sequences},
  author={Li, Heng},
  journal={Bioinformatics},
  volume={34},
  number={18},
  pages={3094--3100},
  year={2018},
  publisher={Oxford University Press}
}

@article{mdBG,
  title={Minimizer-space de {Bruijn} graphs: Whole-genome assembly of long reads in minutes on a personal computer},
  author={Ekim, Bar{\i}{\c{s}} and Berger, Bonnie and Chikhi, Rayan},
  journal={Cell Systems},
  volume={12},
  number={10},
  pages={958--968},
  year={2021},
  publisher={Elsevier}
}

@article{MBG,
  title={{MBG}: Minimizer-based sparse de {Bruijn} graph construction},
  author={Rautiainen, Mikko and Marschall, Tobias},
  journal={Bioinformatics},
  volume={37},
  number={16},
  pages={2476--2478},
  year={2021},
  publisher={Oxford University Press}
}

@inproceedings{ivanov2022fast,
  title={Fast and optimal sequence-to-graph alignment guided by seeds},
  author={Ivanov, Pesho and Bichsel, Benjamin and Vechev, Martin},
  booktitle=recomb22,
  pages={306--325},
  year={2022},
  organization={Springer}
}

@inproceedings{minhash,
  author={Andrei Z Broder},
  booktitle={Proceedings. Compression and Complexity of SEQUENCES 1997 (Cat. No.97TB100171)}, 
  title={On the resemblance and containment of documents}, 
  year={1997},
  volume={},
  number={},
  pages={21-29},
  doi={10.1109/SEQUEN.1997.666900}
}

@article {strobemerentropy,
	author = {Maier, Benjamin Dominik and Sahlin, Kristoffer},
	title = {Entropy predicts fuzzy-seed sensitivity},
	pages = {2022.10.13.512198},
	year = {2022},
	publisher = {Cold Spring Harbor Laboratory},
	journal = {bioRxiv}
}

@article{pbsim2,
    author = {Ono, Yukiteru and Asai, Kiyoshi and Hamada, Michiaki},
    title = "{PBSIM2: a simulator for long-read sequencers with a novel generative model of quality scores}",
    journal = {Bioinformatics},
    volume = {37},
    number = {5},
    pages = {589-595},
    year = {2020},
    month = {09},
    issn = {1367-4803},
}

@misc{myersfragment,
  title={The fragment assembly string graph. Bioinformatics 21 (Suppl. 2), ii79--ii85 (2005)},
  author={Myers, EW}
}


@inproceedings{deepminimizer,
  title={{DeepMinimizer}: A differentiable framework for optimizing sequence-specific minimizer schemes},
  author={Hoang, Minh and Zheng, Hongyu and Kingsford, Carl},
  booktitle={International Conference on Research in Computational Molecular Biology},
  pages={52--69},
  year={2022},
  organization={Springer}
}

@article{zheng2021sequence,
  title={Sequence-specific minimizers via polar sets},
  author={Zheng, Hongyu and Kingsford, Carl and Mar{\c{c}}ais, Guillaume},
  journal={Bioinformatics},
  volume={37},
  number={Supplement\_1},
  pages={i187--i195},
  year={2021},
  publisher={Oxford University Press}
}

@article{canu,
  title={Canu: scalable and accurate long-read assembly via adaptive k-mer weighting and repeat separation},
  author={Koren, Sergey and Walenz, Brian P and Berlin, Konstantin and Miller, Jason R and Bergman, Nicholas H and Phillippy, Adam M},
  journal={Genome Research},
  volume={27},
  number={5},
  pages={722--736},
  year={2017},
  publisher={Cold Spring Harbor Lab}
}

@article{hicanu,
  title={{HiCanu}: accurate assembly of segmental duplications, satellites, and allelic variants from high-fidelity long reads},
  author={Nurk, Sergey and Walenz, Brian P and Rhie, Arang and Vollger, Mitchell R and Logsdon, Glennis A and Grothe, Robert and Miga, Karen H and Eichler, Evan E and Phillippy, Adam M and Koren, Sergey},
  journal={Genome Research},
  volume={30},
  number={9},
  pages={1291--1305},
  year={2020},
  publisher={Cold Spring Harbor Lab}
}

@article{LJA,
  title={Multiplex de Bruijn graphs enable genome assembly from long, high-fidelity reads},
  author={Bankevich, Anton and Bzikadze, Andrey V and Kolmogorov, Mikhail and Antipov, Dmitry and Pevzner, Pavel A},
  journal={Nature Biotechnology},
  pages={1--7},
  year={2022},
  publisher={Nature Publishing Group}
}

@article{hifiasm,
  title={Haplotype-resolved de novo assembly using phased assembly graphs with hifiasm},
  author={Cheng, Haoyu and Concepcion, Gregory T and Feng, Xiaowen and Zhang, Haowen and Li, Heng},
  journal={Nature Methods},
  volume={18},
  number={2},
  pages={170--175},
  year={2021},
  publisher={Nature Publishing Group}
}

@article{ABruijn,
  title={Assembly of long error-prone reads using de Bruijn graphs},
  author={Lin, Yu and Yuan, Jeffrey and Kolmogorov, Mikhail and Shen, Max W and Chaisson, Mark and Pevzner, Pavel A},
  journal={Proceedings of the National Academy of Sciences},
  volume={113},
  number={52},
  pages={E8396--E8405},
  year={2016},
  publisher={National Acad Sciences}
}

@article{wtdbg2,
  title={Fast and accurate long-read assembly with wtdbg2},
  author={Ruan, Jue and Li, Heng},
  journal={Nature Methods},
  volume={17},
  number={2},
  pages={155--158},
  year={2020},
  publisher={Nature Publishing Group}
}

@article{strobealign,
  title={Strobealign: flexible seed size enables ultra-fast and accurate read alignment},
  author={Sahlin, Kristoffer},
  journal={Genome Biology},
  volume={23},
  number={1},
  pages={1--27},
  year={2022},
  publisher={BioMed Central}
}

@article{shaw2022seed,
  title={Seed-chain-extend alignment is accurate and runs in close to $O(m\log n)$ time for similar sequences: a rigorous average-case analysis},
  author={Shaw, Jim and Yu, Yun William},
  journal={bioRxiv},
  pages={2022--10},
  year={2022},
  publisher={Cold Spring Harbor Laboratory}
}

@article{muggli2017succinct,
  title={Succinct colored de Bruijn graphs},
  author={Muggli, Martin D and Bowe, Alexander and Noyes, Noelle R and Morley, Paul S and Belk, Keith E and Raymond, Robert and Gagie, Travis and Puglisi, Simon J and Boucher, Christina},
  journal={Bioinformatics},
  volume={33},
  number={20},
  pages={3181--3187},
  year={2017},
  publisher={Oxford University Press}
}

@article{karasikov2022lossless,
  title={Lossless indexing with counting de bruijn graphs},
  author={Karasikov, Mikhail and Mustafa, Harun and R{\"a}tsch, Gunnar and Kahles, Andr{\'e}},
  journal={Genome Research},
  volume={32},
  number={9},
  pages={1754--1764},
  year={2022},
  publisher={Cold Spring Harbor Lab}
}

@article{blend,
    author = {Firtina, Can and Park, Jisung and Alser, Mohammed and Kim, Jeremie S and Cali, Damla Senol and Shahroodi, Taha and Ghiasi, Nika Mansouri and Singh, Gagandeep and Kanellopoulos, Konstantinos and Alkan, Can and Mutlu, Onur},
    title = "{BLEND: a fast, memory-efficient and accurate mechanism to find fuzzy seed matches in genome analysis}",
    journal = {NAR Genomics and Bioinformatics},
    volume = {5},
    number = {1},
    pages = {lqad004},
    year = {2023},
    month = {01},
    issn = {2631-9268},
    doi = {10.1093/nargab/lqad004},
}

@article{lsb,
  title={Locality-sensitive bucketing functions for the edit distance},
  author={Chen, Ke and Shao, Mingfu},
  journal={Algorithms for Molecular Biology},
  volume={18},
  number={1},
  pages={7},
  year={2023},
  publisher={Springer}
}

@article{scallop2,
	title={Accurate assembly of multi-end {RNA-seq} data with {Scallop2}},
	author={Zhang, Q. Shi, Q. and Shao, M.},
	journal={Nature Computational Science},
	volume={2},
	pages={148-152},
	year={2022},
}

@article{transmeta,
  title={TransMeta simultaneously assembles multisample RNA-seq reads},
  author={Yu, Ting and Zhao, Xiaoyu and Li, Guojun},
  journal={Genome Research},
  volume={32},
  number={7},
  pages={1398--1407},
  year={2022},
  publisher={Cold Spring Harbor Lab}
}

@article{psiclass,
  title={A multi-sample approach increases the accuracy of transcript assembly},
  author={Song, L. and Sabunciyan, S. and Yang, G. and Florea, L.},
  journal={Nature Communications},
  volume={10},
  number={1},
  pages={5000},
  year={2019},
  publisher={Nature Publishing Group UK London}
}

@article{taco,
  title={TACO produces robust multisample transcriptome assemblies from RNA-seq},
  author={Niknafs, Yashar S and Pandian, Balaji and Iyer, Hariharan K and Chinnaiyan, Arul M and Iyer, Matthew K},
  journal={Nature methods},
  volume={14},
  number={1},
  pages={68--70},
  year={2017},
  publisher={Nature Publishing Group US New York}
}

@article{smartseq3xpress,
  title={Scalable single-cell {RNA} sequencing from full transcripts with {Smart-seq3xpress}},
  author={Hagemann-Jensen, M. and Ziegenhain, C. and Sandberg, R},
  journal={Nat Biotechnol},
  volume={40},
  pages={1452–1457},
  year={2022},
}

@article{isp,
  title={Accurate inference of isoforms from multiple sample {RNA-Seq} data},
  author={Tasnim, M and Ma, S and Yang, EW and Jiang, T and Li, W},
  journal={BMC Genomics},
  volume={16},
  number={2},
  pages={1-12},
  year={2015},
}

@article{polyester,
  title={Polyester: simulating RNA-seq datasets with differential transcript expression},
  author={Frazee, Alyssa C and Jaffe, Andrew E and Langmead, Ben and Leek, Jeffrey T},
  journal={Bioinformatics},
  volume={31},
  number={17},
  pages={2778--2784},
  year={2015},
  publisher={Oxford University Press}
}

@article{RefSeq,
  title={Reference sequence (RefSeq) database at NCBI: current status, taxonomic expansion, and functional annotation},
  author={O'Leary, Nuala A and Wright, Mathew W and Brister, J Rodney and Ciufo, Stacy and Haddad, Diana and McVeigh, Rich and Rajput, Bhanu and Robbertse, Barbara and Smith-White, Brian and Ako-Adjei, Danso and others},
  journal={Nucleic acids research},
  volume={44},
  number={D1},
  pages={D733--D745},
  year={2016},
  publisher={Oxford University Press}
}

@article{gencode,
  title={GENCODE 2021},
  author={Frankish, Adam and Diekhans, Mark and Jungreis, Irwin and Lagarde, Julien and Loveland, Jane E and Mudge, Jonathan M and Sisu, Cristina and Wright, James C and Armstrong, Joel and Barnes, If and others},
  journal={Nucleic acids research},
  volume={49},
  number={D1},
  pages={D916--D923},
  year={2021},
  publisher={Oxford University Press}
}

@article{deblasio2020more,
  title={More accurate transcript assembly via parameter advising},
  author={Deblasio, Dan and Kim, Kwanho and Kingsford, Carl},
  journal={Journal of Computational Biology},
  volume={27},
  number={8},
  pages={1181--1189},
  year={2020},
  publisher={Mary Ann Liebert, Inc., publishers 140 Huguenot Street, 3rd Floor New~…}
}

@inproceedings{dias2022fast,
  title={Fast, flexible, and exact minimum flow decompositions via {ILP}},
  author={Dias, Fernando HC and Williams, Lucia and Mumey, Brendan and Tomescu, Alexandru I},
  booktitle={International Conference on Research in Computational Molecular Biology},
  pages={230--245},
  year={2022},
  organization={Springer}
}

@inproceedings{khan2022safety,
  title={Safety and completeness in flow decompositions for {RNA} assembly},
  author={Khan, Shahbaz and Kortelainen, Milla and C{\'a}ceres, Manuel and Williams, Lucia and Tomescu, Alexandru I},
  booktitle={International Conference on Research in Computational Molecular Biology},
  pages={177--192},
  year={2022},
  organization={Springer}
}

@article{terrace,
  title={Accurate Assembly of Circular RNAs with TERRACE},
  author={Zahin, Tasfia and Shi, Qian and Zang, Xiaofei Carl and Shao, Mingfu},
  journal={bioRxiv},
  pages={2024--02},
  year={2024},
  publisher={Cold Spring Harbor Laboratory}
}

@article{lrgasp,
  title={Systematic assessment of long-read RNA-seq methods for transcript identification and quantification},
  author={Pardo-Palacios, Francisco J and Wang, Dingjie and Reese, Fairlie and Diekhans, Mark and Carbonell-Sala, S{\'\i}lvia and Williams, Brian and Loveland, Jane E and De Mar{\'\i}a, Maite and Adams, Matthew S and Balderrama-Gutierrez, Gabriela and others},
  journal={bioRxiv},
  year={2021},
  publisher={Cold Spring Harbor Laboratory Preprints}
}
